# Supplementary material for: Differential response of bovine mammary epithelial cells to Staphylococcus aureus or Escherichia coli agonists of the innate immune system
Source: Vet Res. 2013 Jun 11;44(1):40. doi: 10.1186/1297-9716-44-40 (PMC3686618; doi:10.1186/1297-9716-44-40)
Supplement: Additional file 4 — List of differentially expressed genes. Bovine MEC were stimulated with crude LPS or SaS for 3 h or 6 h, and the reaction of the cells was investigated through gene expression profiling by microarray analysis. Differential expression relative to unstimulated cells (Fold changes) are shown after a 3 h-exposure to LPS (LPS3h_vsREF), 6 h-exposure to LPS (LPS6h_vsREF), 3 h-exposure to SaS (SA3h_vsREF), and 6 h-exposure to SaS (SA6h_vsREF). [file 1297-9716-44-40-S4.xls]

## Sheet: Feuil1
effect2	ID	Fold change	gene symbol
LPS3h_vsREF	AW660024	19.4204	CCL20
LPS3h_vsREF	IL-8	8.53209	CXCL8
LPS3h_vsREF	BF599985	7.09548	CCL5
LPS3h_vsREF	CCL5	6.69183	CCL5
LPS3h_vsREF	IL-6	6.63594	IL6
LPS3h_vsREF	AJ812985	6.10208
LPS3h_vsREF	AJ816421	5.84256
LPS3h_vsREF	Ovine IL-6	5.61	IL6
LPS3h_vsREF	AW654110	5.57009	NOS2A
LPS3h_vsREF	BE755445	5.49797	CD83
LPS3h_vsREF	Ovine IL-8	5.43169	CXCL8
LPS3h_vsREF	Ovine IL1-b	5.0058
LPS3h_vsREF	BE236486	4.99609	TNFAIP2
LPS3h_vsREF	IL-1 beta	4.93551	IL1B
LPS3h_vsREF	BF705935	4.93175	CXCL1
LPS3h_vsREF	IFN-beta	4.88751	IFNB
LPS3h_vsREF	AW654243	4.74925	CXCL5
LPS3h_vsREF	AJ813932	4.64893
LPS3h_vsREF	AM021000	4.3238
LPS3h_vsREF	IL-2	4.30049	IL2
LPS3h_vsREF	AJ821161	4.17073	CCL20
LPS3h_vsREF	AJ688793	4.10391	NOS2A
LPS3h_vsREF	AM032239	3.59652	NFKB1A
LPS3h_vsREF	AJ814805	3.3905	CFB
LPS3h_vsREF	BI540594	3.20472	NFKB1A
LPS3h_vsREF	AM031467	3.19474	SOD2
LPS3h_vsREF	AJ814468	3.14792	CXCL3
LPS3h_vsREF	AJ820586	3.13681	LYPLA3
LPS3h_vsREF	AJ813643	3.10093	BIRC3
LPS3h_vsREF	AM028934	3.09685	BIRC3
LPS3h_vsREF	AM037176	3.02388	IFIT3
LPS3h_vsREF	AJ819441	2.89267
LPS3h_vsREF	BM256666	2.87229	S100A8
LPS3h_vsREF	AJ820680	2.76121	GBP5
LPS3h_vsREF	AM039330	2.65351	IFIH1
LPS3h_vsREF	BM482124	2.59872	CCL16
LPS3h_vsREF	AJ693046	2.51699	IKBKAP
LPS3h_vsREF	AM013662	2.50186	ICAM1
LPS3h_vsREF	BE665101	2.4801	ZNHIT3
LPS3h_vsREF	AJ819405	2.47444
LPS3h_vsREF	CO896004	2.46468	ISG15
LPS3h_vsREF	AJ815081	2.4424	SDCBP
LPS3h_vsREF	AJ820565	2.42772
LPS3h_vsREF	AM006571	2.40127	S100A9
LPS3h_vsREF	AM025380	2.38254	IGFBP3
LPS3h_vsREF	AM008171	2.31546	EIF4E
LPS3h_vsREF	AM023661	2.24373
LPS3h_vsREF	AW632160	2.21407	ICAM1
LPS3h_vsREF	AJ820426	2.19984	SLCO4A1
LPS3h_vsREF	AJ814061	2.19801	GBP5
LPS3h_vsREF	AM028072	2.17181	RNF19B
LPS3h_vsREF	AJ820977	2.16715	GBP1
LPS3h_vsREF	BM254152	2.1616	CD8B
LPS3h_vsREF	CO888898	2.12211	OSCAR
LPS3h_vsREF	AW481246	2.11286	PLAUR
LPS3h_vsREF	AW353284	2.09827	PLAU
LPS3h_vsREF	BI775604	2.0929	IER3
LPS3h_vsREF	CN822930	2.09144	SAT1
LPS3h_vsREF	AJ820374	2.06594	ARRDC4
LPS3h_vsREF	CO885717	2.02315	CEBPD
LPS3h_vsREF	AJ813096	2.01182	TNFSF10
LPS3h_vsREF	CN823907	2.00514	IER3
LPS3h_vsREF	AJ817168	1.98977	MARCH3
LPS3h_vsREF	AM023116	1.98069	GBP4
LPS3h_vsREF	AJ692372	1.97411	ROBO1
LPS3h_vsREF	AJ669970	1.97165	SDC4
LPS3h_vsREF	AM033185	1.96673	SLC25A28
LPS3h_vsREF	CO880131	1.96251	MARCKSL1
LPS3h_vsREF	AJ820248	1.94909
LPS3h_vsREF	CO882109	1.93147	PLAT
LPS3h_vsREF	AJ817184	1.92946
LPS3h_vsREF	CO888731	1.92866	SLC25A28
LPS3h_vsREF	AJ819278	1.90369	JAK2
LPS3h_vsREF	AJ696285	1.90105	CARF
LPS3h_vsREF	AJ813672	1.87865
LPS3h_vsREF	AJ820194	1.878
LPS3h_vsREF	CO883665	1.87228	GCH1
LPS3h_vsREF	BE681892	1.86064
LPS3h_vsREF	CO884696	1.84625	SAT1
LPS3h_vsREF	AJ673729	1.83732	TMPRSS2
LPS3h_vsREF	AJ691549	1.83566	MX1
LPS3h_vsREF	AJ814572	1.82412	PARP14
LPS3h_vsREF	fas	1.82399	FAS
LPS3h_vsREF	AM009334	1.81215	SGK1
LPS3h_vsREF	AM017005	1.8119	MOSC2
LPS3h_vsREF	AJ817431	1.78807	RBM43
LPS3h_vsREF	AM037056	1.7872	GBP1
LPS3h_vsREF	BM089679	1.78559	C2
LPS3h_vsREF	NF-kappa-B p100/p49	1.78336	NFKB2
LPS3h_vsREF	AJ694519	1.78065	GBP1/GBP3
LPS3h_vsREF	AM031734	1.77916	RBBP6
LPS3h_vsREF	AJ817832	1.77289	SAMD9
LPS3h_vsREF	AJ814410	1.77252	PARP14
LPS3h_vsREF	AJ813163	1.76565	EPSTI1
LPS3h_vsREF	AW445359	1.76149	TNFSF10
LPS3h_vsREF	AW656156	1.76137	SELL
LPS3h_vsREF	AJ813462	1.752
LPS3h_vsREF	AJ815807	1.75103	PLAUR
LPS3h_vsREF	AM031965	1.73785	TRIM5
LPS3h_vsREF	AM020681	1.73375	CYP3A5
LPS3h_vsREF	AM006568	1.72608	MGC126945
LPS3h_vsREF	AJ812941	1.71012
LPS3h_vsREF	AM037030	1.70149	HERC5
LPS3h_vsREF	CO879290	1.70008	ICAM3
LPS3h_vsREF	CN822074	1.69878	EIF4EBP1
LPS3h_vsREF	AM022747	1.69431	RASA2
LPS3h_vsREF	AJ815395	1.69138	TNFSF13B
LPS3h_vsREF	AM024161	1.68974	ZNFX1
LPS3h_vsREF	AJ818483	1.68927
LPS3h_vsREF	AM022587	1.68787	SLC22A15
LPS3h_vsREF	GM-CSF	1.68564	CSF2
LPS3h_vsREF	AJ814510	1.68483	CPOX
LPS3h_vsREF	AJ820907	1.66752	CXorf56
LPS3h_vsREF	CO895457	1.66175	NCOA7
LPS3h_vsREF	AJ691279	1.66129	TOP1
LPS3h_vsREF	AM027128	1.61945	UHRF2
LPS3h_vsREF	Ovine TLR 4	1.61765	TLR4
LPS3h_vsREF	AJ677254	1.61239	SERPINB1
LPS3h_vsREF	AJ671829	1.61138	OAS1
LPS3h_vsREF	AM020489	1.60837	BHLHB3
LPS3h_vsREF	AJ814142	1.60781	TRIM21
LPS3h_vsREF	AJ813321	1.60648
LPS3h_vsREF	AJ819765	1.60247	CASP4
LPS3h_vsREF	AM016962	1.59914	HMGCS2
LPS3h_vsREF	Caspase 3	1.59549	CASP3
LPS3h_vsREF	AM039193	1.59416
LPS3h_vsREF	AJ817055	1.59394	PLSCR1/PLSCR2
LPS3h_vsREF	AM018647	1.59173	DNAJC24
LPS3h_vsREF	AM006154	1.58975	BNBD10
LPS3h_vsREF	AJ817363	1.58887	VCPIP1
LPS3h_vsREF	AM009603	1.58733
LPS3h_vsREF	AM019228	1.57713	TOP1
LPS3h_vsREF	CN822848	1.57505	CASP8
LPS3h_vsREF	AM019862	1.57505	CDADC1
LPS3h_vsREF	AJ816776	1.55143	GTF3C4
LPS3h_vsREF	AM028041	1.54232	ZUFSP
LPS3h_vsREF	AJ815121	1.53453
LPS3h_vsREF	AJ676757	1.53092	DAXX
LPS3h_vsREF	CO874954	1.53092	ID3
LPS3h_vsREF	AJ812780	1.52838	SQSTM1
LPS3h_vsREF	CO202989	1.52573
LPS3h_vsREF	AJ690254	1.52531
LPS3h_vsREF	CO876791	1.52425	NFKBIB
LPS3h_vsREF	CN821704	1.52341
LPS3h_vsREF	AJ813151	1.52077	ETS2
LPS3h_vsREF	AM028044	1.51813	SAP18
LPS3h_vsREF	AM033172	1.5174	CD244
LPS3h_vsREF	AM021201	1.50995	C12orf35
LPS3h_vsREF	AM036217	1.50577	TWISTNB
LPS3h_vsREF	AJ814957	1.50566	FLVCR1
LPS3h_vsREF	CO872018	1.50295
LPS3h_vsREF	AJ671807	1.5017	SGMS2
LPS3h_vsREF	AM022823	1.4872	RASSF1
LPS3h_vsREF	AJ816106	1.48432
LPS3h_vsREF	AJ818078	1.48349	RB1
LPS3h_vsREF	CO203047	1.47744
LPS3h_vsREF	AM029977	1.4755	RIPK2
LPS3h_vsREF	AJ816825	1.47335
LPS3h_vsREF	AJ816000	1.47243	CPOX
LPS3h_vsREF	CO873737	1.46988	TOP1
LPS3h_vsREF	AM013747	1.46734
LPS3h_vsREF	AJ677792	1.4652	ATAD1
LPS3h_vsREF	AJ673565	1.46469	PARP12
LPS3h_vsREF	AM033324	1.46267	SAMHD1
LPS3h_vsREF	CO891422	1.45427	IRF7
LPS3h_vsREF	AM025748	1.45156	GOLGA2
LPS3h_vsREF	AM032338	1.44864	DTX3L
LPS3h_vsREF	CO892700	1.44443	FRK
LPS3h_vsREF	AM011541	1.44393	RAB6IP1
LPS3h_vsREF	AJ820430	1.44213
LPS3h_vsREF	AM009046	1.43604	MAPK1IP1L
LPS3h_vsREF	AM025263	1.43455	GSPT1
LPS3h_vsREF	AJ814954	1.43266
LPS3h_vsREF	AW487414	1.42385	TANK
LPS3h_vsREF	AM036358	1.42198	RANBP2
LPS3h_vsREF	AJ816822	1.4206	MYB
LPS3h_vsREF	AM031409	1.41991
LPS3h_vsREF	AJ820664	1.41726
LPS3h_vsREF	CN822536	1.415	GHITM
LPS3h_vsREF	AJ816014	1.41333
LPS3h_vsREF	CO881310	1.41314
LPS3h_vsREF	AM018525	1.41137	LEPROT
LPS3h_vsREF	AJ815544	1.41088
LPS3h_vsREF	AJ814331	1.41
LPS3h_vsREF	AJ816401	1.4062
LPS3h_vsREF	AJ814161	1.39949	TOR3A
LPS3h_vsREF	AJ691937	1.39687	ADPF
LPS3h_vsREF	CO202793	1.39069
LPS3h_vsREF	CO885801	1.38819
LPS3h_vsREF	CO882530	1.3807	IRF9
LPS3h_vsREF	AJ675768	1.36595	BTG3
LPS3h_vsREF	AJ815127	1.35773	PAPD4
LPS3h_vsREF	AJ671853	1.35548	TRIM22
LPS3h_vsREF	AM037388	1.34248	CXCL16
LPS3h_vsREF	CO892127	1.33932
LPS3h_vsREF	AM037182	1.33219	TAP1
LPS3h_vsREF	AJ814285	1.32244
LPS3h_vsREF	CO890699	1.29882	GABARAPL1
LPS3h_vsREF	CN824163	1.29783	ENDOD1
LPS3h_vsREF	AM031415	1.29173	FAM3C
LPS3h_vsREF	AJ820069	1.25614	MARCH7
LPS3h_vsREF	AM015777	-1.25336	TRIB1
LPS3h_vsREF	CO875781	-1.26514
LPS3h_vsREF	AJ816468	-1.26655	PDE8
LPS3h_vsREF	AJ818871	-1.27209
LPS3h_vsREF	AJ813093	-1.28717	LRRC42
LPS3h_vsREF	AJ675293	-1.33099
LPS3h_vsREF	AJ816807	-1.33219
LPS3h_vsREF	AJ813201	-1.36075	ARL4C
LPS3h_vsREF	CN823300	-1.40017	MAT2A
LPS3h_vsREF	AJ816847	-1.42543	EFNA1
LPS3h_vsREF	AJ817616	-1.428
LPS3h_vsREF	AJ820296	-1.50014	PLK2
LPS3h_vsREF	AM034389	-1.50974	CITED2
LPS3h_vsREF	AJ814242	-1.56092	MAT2A
LPS3h_vsREF	CO877689	-1.70917
LPS3h_vsREF	BE479129	-1.91667	CTGF
LPS6h_vsREF	CCL5	20.5234	CCL5
LPS6h_vsREF	AW660024	19.3733	CCL20
LPS6h_vsREF	BF599985	14.8326	CCL5
LPS6h_vsREF	IL-8	13.9559	CXCL8
LPS6h_vsREF	AM021000	8.95752
LPS6h_vsREF	AJ813932	8.54452	RSAD2
LPS6h_vsREF	Ovine IL-8	8.07577	CXCL8
LPS6h_vsREF	AW654243	7.95852	CXCL5
LPS6h_vsREF	AM037176	7.9178	IFIT3
LPS6h_vsREF	AW654110	7.44927	NOS2A
LPS6h_vsREF	AM023116	7.05526	GBP4
LPS6h_vsREF	BM256666	7.00313	S100A8
LPS6h_vsREF	AJ821161	6.37754	CCL2
LPS6h_vsREF	AJ816421	6.05615
LPS6h_vsREF	AJ688793	5.8934	NOS2A
LPS6h_vsREF	AM025380	5.26597	IGFBP3
LPS6h_vsREF	AM008171	5.19599	EIF4E
LPS6h_vsREF	BF705935	5.05952	CXCL2
LPS6h_vsREF	AM031467	5.05496	SOD2
LPS6h_vsREF	AJ814805	5.02039	CFB
LPS6h_vsREF	Ovine IL-6	4.84635	IL6
LPS6h_vsREF	AM037030	4.79457	HERC5
LPS6h_vsREF	AM009334	4.79191	SGK1
LPS6h_vsREF	IL-6	4.74991	IL6
LPS6h_vsREF	AM006571	4.58525	S100A9
LPS6h_vsREF	BI540594	4.53373	NFKBIA
LPS6h_vsREF	AM039330	4.09936	IFIH1
LPS6h_vsREF	AJ815081	4.08801	SDCBP
LPS6h_vsREF	CO896004	3.69379	ISG15
LPS6h_vsREF	AM032239	3.69123	NFKBIA
LPS6h_vsREF	AJ814468	3.60275	CXCL3
LPS6h_vsREF	AJ813163	3.58706	EPSTI1
LPS6h_vsREF	AJ694519	3.56475	GBP1/GBP3
LPS6h_vsREF	BE755445	3.40039	CD83
LPS6h_vsREF	AJ814306	3.34429	PLAC8
LPS6h_vsREF	Ovine IL1-b	3.31544	IL1B
LPS6h_vsREF	IL-1 beta	3.29642	IL1B
LPS6h_vsREF	IFN-beta	3.25374	LOC517016
LPS6h_vsREF	AJ821050	3.23485	IFI44
LPS6h_vsREF	AM028934	3.19231	BIRC3
LPS6h_vsREF	AM018647	3.16521	DNAJC24
LPS6h_vsREF	AJ671829	3.14509	OAS1
LPS6h_vsREF	AW445359	3.13464	TNFSF10
LPS6h_vsREF	AM024161	3.11493	ZNFX1
LPS6h_vsREF	AM009603	3.09063
LPS6h_vsREF	BE665101	3.08293	ZNHIT3
LPS6h_vsREF	BE236486	3.05993	TNFAIP2
LPS6h_vsREF	BM255808	3.05887	PSMB9
LPS6h_vsREF	AJ819765	3.04322	CASP4
LPS6h_vsREF	AJ815395	2.96493	TNFSF13B
LPS6h_vsREF	AJ814572	2.94772	PARP14
LPS6h_vsREF	AM028160	2.94343	LOC514282
LPS6h_vsREF	AJ691549	2.92574	MX1
LPS6h_vsREF	AJ816776	2.92087	GTF3C4
LPS6h_vsREF	AJ817184	2.9007
LPS6h_vsREF	CO876107	2.88306	IFI27L1
LPS6h_vsREF	AM037056	2.86553	GBP1/GBP3
LPS6h_vsREF	IL-2	2.86255	IL2
LPS6h_vsREF	AJ813643	2.83805	BIRC3
LPS6h_vsREF	AM017005	2.83098	MOSC2
LPS6h_vsREF	CO202793	2.79665
LPS6h_vsREF	AM031965	2.78446	TRIM5
LPS6h_vsREF	AW656156	2.77252	SELL
LPS6h_vsREF	BM482124	2.76696	CCL16
LPS6h_vsREF	AJ814317	2.74803	TMEPAI
LPS6h_vsREF	AJ820374	2.7467	ARRDC4
LPS6h_vsREF	CO891422	2.74461	IRF7
LPS6h_vsREF	AJ813662	2.72603	NUB1
LPS6h_vsREF	AM033185	2.67938	SLC25A28
LPS6h_vsREF	AJ816000	2.64634	CPOX
LPS6h_vsREF	BM089679	2.64121	C2
LPS6h_vsREF	CO888731	2.61716	SLC25A28
LPS6h_vsREF	AM033172	2.58793	CD244
LPS6h_vsREF	CN824022	2.57523	SGK1
LPS6h_vsREF	AJ820565	2.57344
LPS6h_vsREF	AJ817832	2.56596	SAMD9
LPS6h_vsREF	AJ814061	2.5601	GBP5
LPS6h_vsREF	AJ812985	2.547
LPS6h_vsREF	AM006568	2.54101	MGC126945
LPS6h_vsREF	AJ813096	2.52485	TNFSF10
LPS6h_vsREF	CO880131	2.49839	MARCKSL1
LPS6h_vsREF	AJ671853	2.48337	TRIM22
LPS6h_vsREF	CO881000	2.48148
LPS6h_vsREF	AM011258	2.47272	LTF
LPS6h_vsREF	AJ691937	2.4257	ADPF
LPS6h_vsREF	AM024782	2.37627	IDO1
LPS6h_vsREF	AJ814510	2.36608
LPS6h_vsREF	CO202989	2.35153
LPS6h_vsREF	AM031415	2.34778	FAM3C
LPS6h_vsREF	AJ817055	2.34713	PLSCR1/PLSCR2
LPS6h_vsREF	AJ677792	2.33836	ATAD1
LPS6h_vsREF	AJ693046	2.32705	IKBKAP
LPS6h_vsREF	AM028072	2.32527	RNF19B
LPS6h_vsREF	AM039193	2.31209
LPS6h_vsREF	AJ819441	2.29262
LPS6h_vsREF	CN822848	2.2858	CASP8
LPS6h_vsREF	AJ814142	2.25746	TRIM21
LPS6h_vsREF	CO203047	2.24856
LPS6h_vsREF	AJ820465	2.24825
LPS6h_vsREF	BE681892	2.24093	ZRSR1/ZRSR2
LPS6h_vsREF	AM017015	2.23148	APOF
LPS6h_vsREF	AJ815127	2.2216	PAPD4
LPS6h_vsREF	AJ814346	2.21361	GVIN1
LPS6h_vsREF	BM254152	2.2061	CD8B
LPS6h_vsREF	CN823782	2.18965	GABARAPL1
LPS6h_vsREF	AJ814332	2.18571	NAMPT
LPS6h_vsREF	AM032338	2.17588	DTX3L
LPS6h_vsREF	AM031423	2.1498	PTRH2
LPS6h_vsREF	AM020681	2.13732	CYP3A5
LPS6h_vsREF	AM015269	2.1311	CTH
LPS6h_vsREF	AM035819	2.1311	UBA7
LPS6h_vsREF	CN823936	2.13051	CALCOCO2
LPS6h_vsREF	AM028126	2.12226	IFI44
LPS6h_vsREF	CO882109	2.11301	PLAT
LPS6h_vsREF	GM-CSF	2.09754	CSF2
LPS6h_vsREF	CN821841	2.09551	PNPT1
LPS6h_vsREF	CO884696	2.08175	SAT1
LPS6h_vsREF	CO876754	2.0734	LAP3
LPS6h_vsREF	CN822930	2.06137	SAT1
LPS6h_vsREF	AJ812846	2.05965
LPS6h_vsREF	AJ818387	2.05937	ACOT11
LPS6h_vsREF	CO889650	2.0568	IL23A
LPS6h_vsREF	AJ818559	2.05068	SGK1
LPS6h_vsREF	CN822385	2.04514	PDS5A
LPS6h_vsREF	AJ814518	2.03172	UBAC2
LPS6h_vsREF	AJ816942	2.03073	ANXA1
LPS6h_vsREF	BM258570	2.02834	ENTPD1
LPS6h_vsREF	AM019200	2.02315
LPS6h_vsREF	AM037182	2.01824	TAP1
LPS6h_vsREF	AJ819834	2.01782
LPS6h_vsREF	AJ818540	2.01643	ATAD1
LPS6h_vsREF	BF076345	2.01419	STAT2
LPS6h_vsREF	CO202991	2.00736	MYL6B
LPS6h_vsREF	AM031644	2.00514	C3orf38
LPS6h_vsREF	AM019862	2.00514	CDADC1
LPS6h_vsREF	CO202809	2.00319	CNP
LPS6h_vsREF	AJ816337	2.00264
LPS6h_vsREF	AJ820680	1.99032	GBP5
LPS6h_vsREF	CN822074	1.98618
LPS6h_vsREF	AM030080	1.97411	SP110
LPS6h_vsREF	AJ814161	1.9621	TOR3A
LPS6h_vsREF	AW481246	1.96033
LPS6h_vsREF	AM028100	1.95721	PARP9
LPS6h_vsREF	STAT1	1.95558	STAT1
LPS6h_vsREF	AM023661	1.94531
LPS6h_vsREF	AM013662	1.94464	ICAM1
LPS6h_vsREF	NF-kappa-B p100/p49	1.9406
LPS6h_vsREF	AM031734	1.92866	RBBP6
LPS6h_vsREF	AJ820144	1.92012	PHC3
LPS6h_vsREF	AJ669970	1.9184	SDC4
LPS6h_vsREF	AM019723	1.90977
LPS6h_vsREF	AJ815724	1.89579	PLSCR1
LPS6h_vsREF	AM028041	1.89251
LPS6h_vsREF	AJ817168	1.89028	MARCH3
LPS6h_vsREF	AM007632	1.88648	CAMP
LPS6h_vsREF	AM018525	1.88426	LEPROT
LPS6h_vsREF	AM013747	1.87905
LPS6h_vsREF	CN823758	1.87879	PSMF1
LPS6h_vsREF	AJ676757	1.87865	DAXX
LPS6h_vsREF	AJ819953	1.878
LPS6h_vsREF	AM016962	1.8767	HMGCS2
LPS6h_vsREF	AW654129	1.86581
LPS6h_vsREF	AM019979	1.86451	GDAP2
LPS6h_vsREF	AM007747	1.86258
LPS6h_vsREF	fas	1.86013	FAS
LPS6h_vsREF	CN822406	1.85292
LPS6h_vsREF	AJ819278	1.85138	JAK2
LPS6h_vsREF	AM017090	1.85022
LPS6h_vsREF	AM034794	1.846	DUSP1
LPS6h_vsREF	AJ814201	1.84459
LPS6h_vsREF	AM037058	1.84344	SYNE1
LPS6h_vsREF	IRF-2	1.84318	IRF2
LPS6h_vsREF	AJ817363	1.84191
LPS6h_vsREF	AJ816186	1.84152	MTPN
LPS6h_vsREF	AM037406	1.83528	HCK
LPS6h_vsREF	AJ817431	1.82754
LPS6h_vsREF	AJ820586	1.82121
LPS6h_vsREF	AM019646	1.81995	TGDS
LPS6h_vsREF	Ovine TLR 4	1.80888	TLR4
LPS6h_vsREF	CO886509	1.80713
LPS6h_vsREF	AJ812825	1.80663	FGF2
LPS6h_vsREF	CO890699	1.79801	GABARAPL1
LPS6h_vsREF	AM029977	1.79577	CARD3
LPS6h_vsREF	AM035490	1.79403	DOCK8
LPS6h_vsREF	AM031511	1.79365
LPS6h_vsREF	AJ813698	1.79353	XRN2
LPS6h_vsREF	CO885801	1.78683
LPS6h_vsREF	CO202932	1.7867
LPS6h_vsREF	AM030192	1.78621
LPS6h_vsREF	AM020489	1.7846
LPS6h_vsREF	AJ815030	1.77978	FUN14
LPS6h_vsREF	AJ816822	1.77732
LPS6h_vsREF	AM009394	1.77473	MMP9
LPS6h_vsREF	AJ818278	1.77068
LPS6h_vsREF	AW657529	1.76884	MMP9
LPS6h_vsREF	CO874541	1.76712	MT3
LPS6h_vsREF	AM022714	1.76431
LPS6h_vsREF	CO878691	1.76394	RNF114
LPS6h_vsREF	AJ815723	1.75613
LPS6h_vsREF	AJ814124	1.75479
LPS6h_vsREF	AM021201	1.75406
LPS6h_vsREF	CO202817	1.75066
LPS6h_vsREF	AJ814759	1.75054
LPS6h_vsREF	CO894525	1.74933
LPS6h_vsREF	AM028044	1.74872
LPS6h_vsREF	AJ814459	1.74231	RBCK1
LPS6h_vsREF	AJ820248	1.7405
LPS6h_vsREF	AW652342	1.73881	CCL4L2/CCL4
LPS6h_vsREF	AM021867	1.73351	BAG3
LPS6h_vsREF	AJ813462	1.73279
LPS6h_vsREF	CO203031	1.72907
LPS6h_vsREF	AM009799	1.71892
LPS6h_vsREF	AJ815715	1.71654
LPS6h_vsREF	AJ694549	1.71475
LPS6h_vsREF	AW654695	1.71285
LPS6h_vsREF	CN822536	1.71178	GHITM
LPS6h_vsREF	BI539225	1.71083	IL18
LPS6h_vsREF	CN822622	1.70787
LPS6h_vsREF	AJ820139	1.70503
LPS6h_vsREF	AM033324	1.70456
LPS6h_vsREF	AJ817957	1.70185
LPS6h_vsREF	AJ814410	1.6989
LPS6h_vsREF	CO882530	1.69537	IRF9
LPS6h_vsREF	CO872018	1.6942
LPS6h_vsREF	AM033262	1.69161	MYCBP2
LPS6h_vsREF	AJ818787	1.6888	PARP8
LPS6h_vsREF	AJ815718	1.68775
LPS6h_vsREF	AM022823	1.68681
LPS6h_vsREF	AM030167	1.68553
LPS6h_vsREF	AJ677254	1.68413	SERPINB1
LPS6h_vsREF	CO202623	1.68401
LPS6h_vsREF	AJ814692	1.68319
LPS6h_vsREF	AJ814772	1.68238
LPS6h_vsREF	AJ676958	1.67435
LPS6h_vsREF	AJ820977	1.67226
LPS6h_vsREF	AM031122	1.67006	PSMB8
LPS6h_vsREF	CO203063	1.66856
LPS6h_vsREF	AM006154	1.66694	BNBD10
LPS6h_vsREF	AM016936	1.66371
LPS6h_vsREF	AJ688250	1.66175
LPS6h_vsREF	AM025263	1.66059
LPS6h_vsREF	CO888147	1.65439
LPS6h_vsREF	AJ815807	1.65405
LPS6h_vsREF	CO202510	1.65347
LPS6h_vsREF	AM038284	1.65107
LPS6h_vsREF	C0005915D06	1.64524
LPS6h_vsREF	CO894412	1.64444
LPS6h_vsREF	CN822837	1.6433
LPS6h_vsREF	AM022954	1.64023
LPS6h_vsREF	AM018781	1.63966
LPS6h_vsREF	AM015549	1.63626
LPS6h_vsREF	AJ813672	1.63603
LPS6h_vsREF	AJ820625	1.63241
LPS6h_vsREF	AW632160	1.63003	ICAM1
LPS6h_vsREF	AJ692384	1.6289
LPS6h_vsREF	AJ691279	1.62879	TOP1
LPS6h_vsREF	AJ692329	1.62856
LPS6h_vsREF	AM022337	1.62619
LPS6h_vsREF	AJ672885	1.62507
LPS6h_vsREF	AJ814954	1.62046
LPS6h_vsREF	AJ814942	1.61642
LPS6h_vsREF	AM009614	1.61239
LPS6h_vsREF	AM004565	1.60781
LPS6h_vsREF	AJ814093	1.60681
LPS6h_vsREF	CO881951	1.60648
LPS6h_vsREF	AJ820578	1.60481
LPS6h_vsREF	AM029919	1.60425
LPS6h_vsREF	AM026674	1.60314
LPS6h_vsREF	CN823809	1.60292
LPS6h_vsREF	CO885717	1.60203
LPS6h_vsREF	AJ813035	1.60147
LPS6h_vsREF	AJ818798	1.60047
LPS6h_vsREF	AM008985	1.59826
LPS6h_vsREF	AM025799	1.59781
LPS6h_vsREF	MHC class II DYA	1.59582
LPS6h_vsREF	CN822662	1.59472
LPS6h_vsREF	AJ820194	1.59361
LPS6h_vsREF	AJ814957	1.59151
LPS6h_vsREF	AJ819405	1.5768
LPS6h_vsREF	AM015531	1.57625
LPS6h_vsREF	AJ813151	1.57276
LPS6h_vsREF	CO876791	1.57178
LPS6h_vsREF	CO879290	1.56884
LPS6h_vsREF	Ovine TLR 3	1.56819
LPS6h_vsREF	AJ814141	1.56797
LPS6h_vsREF	AJ820469	1.56472
LPS6h_vsREF	AM019228	1.56092
LPS6h_vsREF	CO883026	1.56071
LPS6h_vsREF	CN822618	1.55412
LPS6h_vsREF	AJ816566	1.55348
LPS6h_vsREF	AJ673565	1.55272
LPS6h_vsREF	AJ817239	1.54692
LPS6h_vsREF	AM036358	1.54456
LPS6h_vsREF	AJ673729	1.54275
LPS6h_vsREF	BM482958	1.54232
LPS6h_vsREF	AJ819761	1.53517
LPS6h_vsREF	AJ819399	1.53432
LPS6h_vsREF	AJ816825	1.534
LPS6h_vsREF	AM007587	1.53347
LPS6h_vsREF	AJ817481	1.53336
LPS6h_vsREF	CN821808	1.5322	MOV10
LPS6h_vsREF	AJ818298	1.53039
LPS6h_vsREF	AJ821152	1.52944
LPS6h_vsREF	AJ815121	1.52362
LPS6h_vsREF	CO879781	1.5233	ADPGK
LPS6h_vsREF	AJ695096	1.5233
LPS6h_vsREF	AJ814894	1.52014
LPS6h_vsREF	AJ813579	1.52003
LPS6h_vsREF	AM022616	1.51877	SPTLC2
LPS6h_vsREF	AJ816781	1.51856
LPS6h_vsREF	AJ818404	1.51824
LPS6h_vsREF	AJ820907	1.51803
LPS6h_vsREF	AJ820664	1.51708
LPS6h_vsREF	AJ816383	1.51687
LPS6h_vsREF	AJ671453	1.51656
LPS6h_vsREF	AJ816038	1.5153
LPS6h_vsREF	AW487414	1.51089	TANK
LPS6h_vsREF	CN823779	1.50984
LPS6h_vsREF	AJ820346	1.50859
LPS6h_vsREF	AJ820831	1.50796
LPS6h_vsREF	CO202477	1.50786
LPS6h_vsREF	CO885149	1.50629
LPS6h_vsREF	AM034509	1.50368
LPS6h_vsREF	AJ693943	1.50347
LPS6h_vsREF	AJ818052	1.50233
LPS6h_vsREF	AM031422	1.50202
LPS6h_vsREF	AJ819969	1.5015
LPS6h_vsREF	AM004970	1.5015
LPS6h_vsREF	AW353284	1.49983
LPS6h_vsREF	CO889507	1.499
LPS6h_vsREF	AJ814701	1.499
LPS6h_vsREF	CO881310	1.49838
LPS6h_vsREF	AM028822	1.49744
LPS6h_vsREF	AM020597	1.49433
LPS6h_vsREF	AJ813449	1.49133
LPS6h_vsREF	AM029752	1.48937
LPS6h_vsREF	AM033513	1.48823
LPS6h_vsREF	AJ814588	1.48803
LPS6h_vsREF	AJ818648	1.48792
LPS6h_vsREF	AM015750	1.48638
LPS6h_vsREF	Caspase 3	1.48442
LPS6h_vsREF	AJ672295	1.48206
LPS6h_vsREF	AM027128	1.48103
LPS6h_vsREF	CN821785	1.4797
LPS6h_vsREF	AM034783	1.47928
LPS6h_vsREF	CO885865	1.47785
LPS6h_vsREF	CO891308	1.47724
LPS6h_vsREF	AM039207	1.47355
LPS6h_vsREF	CO890356	1.47355
LPS6h_vsREF	AJ818385	1.47294
LPS6h_vsREF	CN821980	1.47151
LPS6h_vsREF	CO880747	1.47141
LPS6h_vsREF	AJ819779	1.471
LPS6h_vsREF	CO878906	1.4707
LPS6h_vsREF	AJ813902	1.4707
LPS6h_vsREF	CO875325	1.46835
LPS6h_vsREF	AM008998	1.46673
LPS6h_vsREF	AJ816228	1.46551
LPS6h_vsREF	AJ696285	1.46419
LPS6h_vsREF	AJ695354	1.46368
LPS6h_vsREF	AJ816154	1.46023
LPS6h_vsREF	COX-2	1.45771
LPS6h_vsREF	CO889095	1.4575
LPS6h_vsREF	CO874954	1.45438
LPS6h_vsREF	AJ815920	1.45115
LPS6h_vsREF	AJ813004	1.45115
LPS6h_vsREF	AJ814264	1.45075
LPS6h_vsREF	AJ677556	1.44794
LPS6h_vsREF	AJ816014	1.44784
LPS6h_vsREF	AM030005	1.44573
LPS6h_vsREF	CO890973	1.43953
LPS6h_vsREF	AJ815298	1.43834
LPS6h_vsREF	CO203022	1.43704
LPS6h_vsREF	AM016979	1.43584
LPS6h_vsREF	AJ694333	1.43386
LPS6h_vsREF	AM020626	1.43326
LPS6h_vsREF	AJ818979	1.43296
LPS6h_vsREF	AJ820170	1.43147
LPS6h_vsREF	AJ812854	1.43078
LPS6h_vsREF	AJ814358	1.43028
LPS6h_vsREF	AM029064	1.42929
LPS6h_vsREF	AJ691595	1.42919
LPS6h_vsREF	AM018741	1.42899
LPS6h_vsREF	AM031409	1.4284
LPS6h_vsREF	CO202861	1.42692
LPS6h_vsREF	CO892019	1.42632
LPS6h_vsREF	AM028224	1.42533
LPS6h_vsREF	AJ818018	1.42395
LPS6h_vsREF	CO202351	1.41991
LPS6h_vsREF	AM023117	1.41775
LPS6h_vsREF	AM037180	1.41716
LPS6h_vsREF	AM006570	1.41657
LPS6h_vsREF	AM030152	1.41568
LPS6h_vsREF	CO892700	1.41519	FRK
LPS6h_vsREF	AJ818907	1.41363
LPS6h_vsREF	AM030130	1.41343
LPS6h_vsREF	CO877503	1.41323
LPS6h_vsREF	CO887675	1.41147
LPS6h_vsREF	AM028118	1.41059
LPS6h_vsREF	AJ819628	1.41
LPS6h_vsREF	CO202274	1.40991
LPS6h_vsREF	AJ692372	1.40922
LPS6h_vsREF	CO894905	1.40834
LPS6h_vsREF	AJ814833	1.40776
LPS6h_vsREF	CO879176	1.4062
LPS6h_vsREF	AJ812938	1.40552
LPS6h_vsREF	AM005950	1.40532
LPS6h_vsREF	CN821881	1.40396
LPS6h_vsREF	AM015362	1.40337
LPS6h_vsREF	AJ819882	1.40328
LPS6h_vsREF	AJ821240	1.40308	DNAJC13
LPS6h_vsREF	AJ814439	1.40124
LPS6h_vsREF	AJ813438	1.39988
LPS6h_vsREF	AM020407	1.39774
LPS6h_vsREF	AM039396	1.39765
LPS6h_vsREF	AJ818078	1.39736
LPS6h_vsREF	AJ818546	1.39716
LPS6h_vsREF	AJ818445	1.39532
LPS6h_vsREF	AJ816007	1.39494
LPS6h_vsREF	AM019168	1.39397
LPS6h_vsREF	CO873737	1.39214
LPS6h_vsREF	CN821981	1.38847
LPS6h_vsREF	AM038258	1.38838
LPS6h_vsREF	AJ818010	1.38828
LPS6h_vsREF	AJ814936	1.3879
LPS6h_vsREF	CO886259	1.3878
LPS6h_vsREF	CO896990	1.38742
LPS6h_vsREF	AJ672925	1.38693
LPS6h_vsREF	AM030728	1.38684
LPS6h_vsREF	AM015247	1.38626
LPS6h_vsREF	CO885515	1.38396
LPS6h_vsREF	AM034790	1.3829
LPS6h_vsREF	AM024393	1.38223
LPS6h_vsREF	AM023085	1.38166
LPS6h_vsREF	CO202720	1.37716
LPS6h_vsREF	AM035999	1.3764
LPS6h_vsREF	CO202322	1.37545
LPS6h_vsREF	AM037373	1.37535
LPS6h_vsREF	AJ671298	1.37411
LPS6h_vsREF	CO892200	1.37326
LPS6h_vsREF	CN822424	1.36926
LPS6h_vsREF	AM028701	1.36917
LPS6h_vsREF	AM032059	1.36888
LPS6h_vsREF	AJ814221	1.36718
LPS6h_vsREF	CN821762	1.36718
LPS6h_vsREF	AJ813126	1.36481
LPS6h_vsREF	AJ815544	1.36462
LPS6h_vsREF	AM023107	1.36434
LPS6h_vsREF	AM025684	1.36368
LPS6h_vsREF	AM034686	1.36141
LPS6h_vsREF	AM030260	1.36009
LPS6h_vsREF	AJ689672	1.35839
LPS6h_vsREF	AJ815189	1.3566
LPS6h_vsREF	AM016158	1.35585
LPS6h_vsREF	AJ821061	1.3551
LPS6h_vsREF	CO892993	1.35247
LPS6h_vsREF	AM011397	1.35191
LPS6h_vsREF	AJ820717	1.3492
LPS6h_vsREF	AJ817563	1.34714
LPS6h_vsREF	AJ818500	1.34555
LPS6h_vsREF	CN823988	1.34537
LPS6h_vsREF	C0007387B05	1.34369
LPS6h_vsREF	AM037388	1.34304
LPS6h_vsREF	AJ817357	1.34304
LPS6h_vsREF	CN823766	1.34294
LPS6h_vsREF	CO882399	1.34192
LPS6h_vsREF	AM009306	1.34127
LPS6h_vsREF	AJ820801	1.34118
LPS6h_vsREF	AJ816775	1.33932
LPS6h_vsREF	AM020388	1.33867
LPS6h_vsREF	AM020550	1.33672
LPS6h_vsREF	AJ819973	1.33626
LPS6h_vsREF	AM028153	1.33561
LPS6h_vsREF	AJ816786	1.33367
LPS6h_vsREF	AJ818211	1.33302
LPS6h_vsREF	AM033514	1.33284
LPS6h_vsREF	CD51	1.33284
LPS6h_vsREF	AJ672873	1.33154
LPS6h_vsREF	AJ821269	1.32961
LPS6h_vsREF	AJ815909	1.32951
LPS6h_vsREF	AJ821000	1.32878
LPS6h_vsREF	AJ821145	1.32841
LPS6h_vsREF	AJ821182	1.32841
LPS6h_vsREF	AJ696540	1.32648
LPS6h_vsREF	AJ814030	1.32602
LPS6h_vsREF	AJ818164	1.32519
LPS6h_vsREF	CO889149	1.32391
LPS6h_vsREF	AM006297	1.32381
LPS6h_vsREF	AM024149	1.32225
LPS6h_vsREF	AM034710	1.32189
LPS6h_vsREF	AJ690926	1.3207
LPS6h_vsREF	CO876801	1.31814
LPS6h_vsREF	AJ812845	1.31786
LPS6h_vsREF	AJ814373	1.31622
LPS6h_vsREF	AJ820845	1.31403
LPS6h_vsREF	AM039306	1.31221
LPS6h_vsREF	AM032146	1.31067
LPS6h_vsREF	AM037400	1.3093
LPS6h_vsREF	AJ819061	1.30921
LPS6h_vsREF	C0007395E15	1.30912
LPS6h_vsREF	AJ814384	1.30876
LPS6h_vsREF	AM034702	1.30722
LPS6h_vsREF	AM033193	1.30604
LPS6h_vsREF	CO202859	1.30523
LPS6h_vsREF	CO874922	1.30324
LPS6h_vsREF	AJ675768	1.29945
LPS6h_vsREF	AM022846	1.2963
LPS6h_vsREF	AM031530	1.29397
LPS6h_vsREF	AM039184	1.29012
LPS6h_vsREF	AM011552	1.28994
LPS6h_vsREF	AM028004	1.28904
LPS6h_vsREF	AJ818928	1.28574
LPS6h_vsREF	CN824239	1.28565
LPS6h_vsREF	AM032270	1.2836
LPS6h_vsREF	AM037374	1.28076
LPS6h_vsREF	AJ689338	1.27819
LPS6h_vsREF	AM016037	1.27757
LPS6h_vsREF	AJ820089	1.27385
LPS6h_vsREF	AJ818653	1.27297
LPS6h_vsREF	AJ821097	1.27174
LPS6h_vsREF	AJ815962	1.27103	SNRNP27
LPS6h_vsREF	AJ821238	1.2698
LPS6h_vsREF	CN824163	1.26742	ENDOD1
LPS6h_vsREF	CO880841	1.26295
LPS6h_vsREF	AM033497	1.25928
LPS6h_vsREF	AJ819349	1.25762
LPS6h_vsREF	AJ815003	1.25614
LPS6h_vsREF	AM020360	1.25536
LPS6h_vsREF	AW353499	1.25466
LPS6h_vsREF	AJ819629	1.25154
LPS6h_vsREF	IkB kinase beta	1.24972
LPS6h_vsREF	AJ815906	1.24444
LPS6h_vsREF	AJ691051	1.2379
LPS6h_vsREF	CO202868	1.23516
LPS6h_vsREF	AM038196	1.23123
LPS6h_vsREF	C0008758L13	1.2274
LPS6h_vsREF	AM034641	1.22502
LPS6h_vsREF	TIMP-2	1.22078
LPS6h_vsREF	AJ688322	1.21706
LPS6h_vsREF	CO894300	1.21319
LPS6h_vsREF	AJ813864	1.20164
LPS6h_vsREF	AJ691307	1.19342
LPS6h_vsREF	Beta-Actin Control	-1.16667
LPS6h_vsREF	AM009259	-1.16926
LPS6h_vsREF	GAPDH control	-1.17438
LPS6h_vsREF	AM015777	-1.20723
LPS6h_vsREF	CO202698	-1.21058
LPS6h_vsREF	CO889911	-1.211
LPS6h_vsREF	CO202977	-1.21243
LPS6h_vsREF	AJ813093	-1.21268
LPS6h_vsREF	CO877120	-1.22247
LPS6h_vsREF	AM015761	-1.22654	PSMD2
LPS6h_vsREF	CN821855	-1.22867
LPS6h_vsREF	CN824390	-1.2326
LPS6h_vsREF	AM035853	-1.23277
LPS6h_vsREF	AJ816573	-1.23396
LPS6h_vsREF	CO894984	-1.23405
LPS6h_vsREF	AJ821010	-1.23568
LPS6h_vsREF	CO202484	-1.24108
LPS6h_vsREF	AJ819788	-1.24203
LPS6h_vsREF	AJ820746	-1.24384
LPS6h_vsREF	AJ814780	-1.24703
LPS6h_vsREF	AM019059	-1.24902	CFL2
LPS6h_vsREF	AJ818451	-1.25162
LPS6h_vsREF	CO879526	-1.25162	TADA3L
LPS6h_vsREF	CN822125	-1.25206
LPS6h_vsREF	CO892955	-1.25214
LPS6h_vsREF	CO895813	-1.25423
LPS6h_vsREF	CO889227	-1.25466
LPS6h_vsREF	AJ816468	-1.25501
LPS6h_vsREF	CO895922	-1.25501
LPS6h_vsREF	AM022895	-1.2551
LPS6h_vsREF	CO895594	-1.25632
LPS6h_vsREF	CO892911	-1.25701
LPS6h_vsREF	CO895002	-1.2585
LPS6h_vsREF	AM013568	-1.25876
LPS6h_vsREF	CO882248	-1.25937
LPS6h_vsREF	CO895142	-1.25954
LPS6h_vsREF	CO872724	-1.26059
LPS6h_vsREF	CO892521	-1.26181
LPS6h_vsREF	CO881398	-1.26593
LPS6h_vsREF	AJ816335	-1.26707
LPS6h_vsREF	AJ691132	-1.26883
LPS6h_vsREF	AJ694327	-1.27059
LPS6h_vsREF	AJ813676	-1.2713
LPS6h_vsREF	CO877313	-1.27385
LPS6h_vsREF	AJ819275	-1.27544
LPS6h_vsREF	CO877592	-1.27589
LPS6h_vsREF	AM016103	-1.27695
LPS6h_vsREF	CO896598	-1.27748
LPS6h_vsREF	AM036211	-1.28005
LPS6h_vsREF	AJ816803	-1.28103
LPS6h_vsREF	AJ672260	-1.2812
LPS6h_vsREF	AM027084	-1.28298
LPS6h_vsREF	CO894598	-1.28325
LPS6h_vsREF	CO895764	-1.28503
LPS6h_vsREF	AJ696956	-1.28672
LPS6h_vsREF	CO895636	-1.28672
LPS6h_vsREF	AM015234	-1.28958
LPS6h_vsREF	AJ820574	-1.29208
LPS6h_vsREF	AJ820704	-1.29235
LPS6h_vsREF	AM033632	-1.29253
LPS6h_vsREF	CO872154	-1.29289
LPS6h_vsREF	CO886661	-1.29334
LPS6h_vsREF	AM027762	-1.29406
LPS6h_vsREF	BE751885	-1.29415
LPS6h_vsREF	AJ817844	-1.29513
LPS6h_vsREF	CO875391	-1.2954
LPS6h_vsREF	CO202978	-1.29576
LPS6h_vsREF	CN824732	-1.29585
LPS6h_vsREF	AJ818646	-1.29585
LPS6h_vsREF	CO889145	-1.2963
LPS6h_vsREF	AJ819979	-1.29711
LPS6h_vsREF	AJ820468	-1.29783
LPS6h_vsREF	AJ676001	-1.29837
LPS6h_vsREF	AM027894	-1.30017
LPS6h_vsREF	CN823131	-1.30035
LPS6h_vsREF	AM039024	-1.30324
LPS6h_vsREF	CN823408	-1.30387
LPS6h_vsREF	BE757588	-1.30405
LPS6h_vsREF	CO879441	-1.30477
LPS6h_vsREF	AM013503	-1.30577
LPS6h_vsREF	AM025261	-1.30577
LPS6h_vsREF	AJ812931	-1.30586
LPS6h_vsREF	CO202745	-1.30631
LPS6h_vsREF	AJ815286	-1.30867
LPS6h_vsREF	AJ820889	-1.3093
LPS6h_vsREF	AM039241	-1.30939
LPS6h_vsREF	CO874473	-1.30967
LPS6h_vsREF	AM034776	-1.31094
LPS6h_vsREF	CO892150	-1.31185
LPS6h_vsREF	CO871930	-1.31258	HNRNPL
LPS6h_vsREF	AM037010	-1.31267
LPS6h_vsREF	AJ815785	-1.31385
LPS6h_vsREF	CO883704	-1.31522
LPS6h_vsREF	CO882338	-1.31731
LPS6h_vsREF	CN823362	-1.31731
LPS6h_vsREF	CO889267	-1.3185
LPS6h_vsREF	CO890278	-1.31887
LPS6h_vsREF	CN824794	-1.31914
LPS6h_vsREF	CO873943	-1.32024
LPS6h_vsREF	AM014072	-1.3207
LPS6h_vsREF	CN823300	-1.32207
LPS6h_vsREF	CO888092	-1.32528
LPS6h_vsREF	CN822740	-1.32556
LPS6h_vsREF	AM007740	-1.32556
LPS6h_vsREF	CO872123	-1.32648
LPS6h_vsREF	CO202899	-1.32685
LPS6h_vsREF	CO893563	-1.32721
LPS6h_vsREF	CO893670	-1.32823
LPS6h_vsREF	AM035757	-1.32998
LPS6h_vsREF	CN823780	-1.33034
LPS6h_vsREF	CO895805	-1.33108
LPS6h_vsREF	CO876125	-1.33173
LPS6h_vsREF	CO879648	-1.33173
LPS6h_vsREF	CN822357	-1.33358
LPS6h_vsREF	CN824652	-1.33376
LPS6h_vsREF	CN823067	-1.33441
LPS6h_vsREF	AM036066	-1.33515	C1orf63
LPS6h_vsREF	AM033101	-1.33561
LPS6h_vsREF	AJ819848	-1.33654
LPS6h_vsREF	AM033325	-1.33691
LPS6h_vsREF	AJ691333	-1.34006
LPS6h_vsREF	AJ815815	-1.34164
LPS6h_vsREF	AM026201	-1.34211
LPS6h_vsREF	CO894738	-1.34229
LPS6h_vsREF	AJ816869	-1.34229
LPS6h_vsREF	AM006394	-1.34229
LPS6h_vsREF	CO894579	-1.34369
LPS6h_vsREF	AJ820291	-1.34397
LPS6h_vsREF	CO885186	-1.34416
LPS6h_vsREF	AM019089	-1.34499
LPS6h_vsREF	AJ814879	-1.34509
LPS6h_vsREF	AJ696947	-1.34527
LPS6h_vsREF	CO881022	-1.34686
LPS6h_vsREF	AJ819439	-1.34705
LPS6h_vsREF	AJ673075	-1.34714
LPS6h_vsREF	CN823091	-1.34733
LPS6h_vsREF	CO895514	-1.34798
LPS6h_vsREF	CO874309	-1.34807
LPS6h_vsREF	CO891521	-1.34817
LPS6h_vsREF	AJ820593	-1.3491
LPS6h_vsREF	AM027770	-1.34938
LPS6h_vsREF	AM025498	-1.34948
LPS6h_vsREF	CO202287	-1.35032
LPS6h_vsREF	AJ815716	-1.35107
LPS6h_vsREF	CO894627	-1.35154
LPS6h_vsREF	AM018535	-1.35257
LPS6h_vsREF	CO872413	-1.35285
LPS6h_vsREF	AJ815237	-1.35548
LPS6h_vsREF	CN824079	-1.36047
LPS6h_vsREF	AM022949	-1.36141
LPS6h_vsREF	AJ818026	-1.36245
LPS6h_vsREF	CN824633	-1.36339
LPS6h_vsREF	BM482417	-1.36604
LPS6h_vsREF	BE756651	-1.37183
LPS6h_vsREF	AJ813421	-1.37211
LPS6h_vsREF	AJ814660	-1.3723
LPS6h_vsREF	CO880431	-1.37287
LPS6h_vsREF	CO890394	-1.37516
LPS6h_vsREF	CO878810	-1.37592
LPS6h_vsREF	CO882516	-1.37611
LPS6h_vsREF	AJ816921	-1.37611
LPS6h_vsREF	AJ814992	-1.3786
LPS6h_vsREF	AJ693004	-1.37869	CYP11A1
LPS6h_vsREF	CO887653	-1.37869
LPS6h_vsREF	CO882183	-1.37965
LPS6h_vsREF	CO878728	-1.38013
LPS6h_vsREF	AW445265	-1.38549
LPS6h_vsREF	CO883715	-1.38569
LPS6h_vsREF	AJ817657	-1.38636
LPS6h_vsREF	CO879122	-1.38693
LPS6h_vsREF	AJ818681	-1.38761
LPS6h_vsREF	AJ820934	-1.3879
LPS6h_vsREF	AJ813213	-1.3879
LPS6h_vsREF	AJ816119	-1.38886
LPS6h_vsREF	CO873283	-1.38963
LPS6h_vsREF	AJ817559	-1.38973
LPS6h_vsREF	AJ814242	-1.38973
LPS6h_vsREF	CN824560	-1.39107
LPS6h_vsREF	CN822309	-1.39136
LPS6h_vsREF	C0007395D17	-1.39262
LPS6h_vsREF	AJ817948	-1.39765
LPS6h_vsREF	CN823723	-1.39939
LPS6h_vsREF	CO874330	-1.39949	HMGN2
LPS6h_vsREF	AJ816749	-1.40182
LPS6h_vsREF	CO891924	-1.4024
LPS6h_vsREF	CO202465	-1.40425
LPS6h_vsREF	AM019918	-1.40435
LPS6h_vsREF	AM028907	-1.4062
LPS6h_vsREF	AJ820691	-1.40834
LPS6h_vsREF	AM030417	-1.40844
LPS6h_vsREF	AJ816728	-1.41049
LPS6h_vsREF	AJ812888	-1.41069
LPS6h_vsREF	CO891133	-1.41157
LPS6h_vsREF	CN823916	-1.41196
LPS6h_vsREF	AJ817246	-1.41304
LPS6h_vsREF	AJ672706	-1.41353
LPS6h_vsREF	AM037096	-1.4147	DKC1
LPS6h_vsREF	AJ816542	-1.4149
LPS6h_vsREF	CO883441	-1.41912
LPS6h_vsREF	CO892548	-1.41932
LPS6h_vsREF	CO882608	-1.41991
LPS6h_vsREF	CO892201	-1.42346
LPS6h_vsREF	AJ696305	-1.42632
LPS6h_vsREF	BE477259	-1.42662
LPS6h_vsREF	CO893570	-1.42929
LPS6h_vsREF	CO890190	-1.43286
LPS6h_vsREF	AM037320	-1.43396
LPS6h_vsREF	CN822262	-1.43415
LPS6h_vsREF	AJ695073	-1.43824
LPS6h_vsREF	BF073269	-1.44083
LPS6h_vsREF	AJ821251	-1.44223
LPS6h_vsREF	CN822382	-1.44373
LPS6h_vsREF	CO875978	-1.44393
LPS6h_vsREF	CO884700	-1.44543
LPS6h_vsREF	AJ817614	-1.44603
LPS6h_vsREF	CO893021	-1.44864
LPS6h_vsREF	CO895001	-1.44884
LPS6h_vsREF	BM088711	-1.44995
LPS6h_vsREF	CO885195	-1.45015
LPS6h_vsREF	CN824706	-1.45135
LPS6h_vsREF	CO888481	-1.45156
LPS6h_vsREF	AJ815767	-1.45518
LPS6h_vsREF	AJ820372	-1.4573
LPS6h_vsREF	AJ814496	-1.45912
LPS6h_vsREF	AJ814492	-1.45953
LPS6h_vsREF	AM038296	-1.45983	TGFB2
LPS6h_vsREF	AJ821236	-1.46034
LPS6h_vsREF	AJ819001	-1.46307
LPS6h_vsREF	Ovine TGF-b1	-1.46398
LPS6h_vsREF	AJ819330	-1.4648
LPS6h_vsREF	AJ696213	-1.46724
LPS6h_vsREF	CO888002	-1.46866
LPS6h_vsREF	CO880030	-1.46968
LPS6h_vsREF	AM006319	-1.47019
LPS6h_vsREF	CO883057	-1.4709
LPS6h_vsREF	AJ817928	-1.47315
LPS6h_vsREF	AJ813581	-1.47376
LPS6h_vsREF	AJ678008	-1.48165
LPS6h_vsREF	AJ814484	-1.48226
LPS6h_vsREF	CO893364	-1.48524
LPS6h_vsREF	CO895270	-1.50368
LPS6h_vsREF	AJ820611	-1.50577
LPS6h_vsREF	AJ820125	-1.50817
LPS6h_vsREF	AJ818716	-1.52193
LPS6h_vsREF	AJ819008	-1.52922
LPS6h_vsREF	AJ814863	-1.52997
LPS6h_vsREF	AJ818254	-1.53283
LPS6h_vsREF	AJ812884	-1.534
LPS6h_vsREF	AM031755	-1.53997
LPS6h_vsREF	CO884905	-1.54993
LPS6h_vsREF	CO895653	-1.55014
LPS6h_vsREF	AJ817728	-1.56027
LPS6h_vsREF	CO892041	-1.5645
LPS6h_vsREF	AJ816374	-1.57899
LPS6h_vsREF	CO891742	-1.60192	FAM120A
LPS6h_vsREF	CO876688	-1.61463
LPS6h_vsREF	AJ676302	-1.62529
LPS6h_vsREF	AJ694456	-1.63229
LPS6h_vsREF	AJ814955	-1.65004	EI24
LPS6h_vsREF	CO877689	-1.65233
LPS6h_vsREF	AJ815088	-1.65416
LPS6h_vsREF	AJ814486	-1.65703
LPS6h_vsREF	AJ676296	-1.65875	RYK
LPS6h_vsREF	AJ815224	-1.67365
LPS6h_vsREF	CO883148	-1.67388
LPS6h_vsREF	AJ816343	-1.68494
LPS6h_vsREF	CO873023	-1.68927	C1orf198
LPS6h_vsREF	AM025374	-1.70456	SESN3
LPS6h_vsREF	CN824048	-1.70539	FOS
LPS6h_vsREF	CN824202	-1.71226
LPS6h_vsREF	Salmon DNA41	-1.87787
LPS6h_vsREF	BE755117	-2.01307	FOS
LPS6h_vsREF	BE479129	-2.10877	CTGF
SA3h_vsREF	IL-8	6.20358	CXCL8
SA3h_vsREF	AW660024	4.94065	CCL20
SA3h_vsREF	AJ816421	3.79211
SA3h_vsREF	Ovine IL-8	3.62379	CXCL8
SA3h_vsREF	BF705935	3.51129	CXCL1
SA3h_vsREF	AJ814468	2.48285	CXCL3
SA3h_vsREF	CO872018	2.31434
SA3h_vsREF	AJ821161	2.21745	CCL2
SA3h_vsREF	AJ812941	2.20152
SA3h_vsREF	BI540594	2.15427	NFKBIA
SA3h_vsREF	AM032239	2.10497	NFKBIA
SA3h_vsREF	BE755117	2.08884	FOS
SA3h_vsREF	CN823907	1.9855	IER3
SA3h_vsREF	CN824048	1.98316	FOS
SA3h_vsREF	BI775604	1.9822	IER3
SA3h_vsREF	AM009178	1.97042	FOS
SA3h_vsREF	AJ813321	1.91216
SA3h_vsREF	AJ815176	1.90858	DUSP1
SA3h_vsREF	BE755445	1.89382	CD83
SA3h_vsREF	AJ820374	1.8501	ARRDC4
SA3h_vsREF	CN824022	1.73436	SGK1
SA3h_vsREF	AJ820426	1.70989	SLCO4A1
SA3h_vsREF	IL-6	1.70681	IL6
SA3h_vsREF	AW481246	1.70173	PLAUR
SA3h_vsREF	AJ813004	1.69631
SA3h_vsREF	CO203047	1.69361
SA3h_vsREF	CO885717	1.64981	CEBPD
SA3h_vsREF	AJ816584	1.6489
SA3h_vsREF	CN821704	1.59427
SA3h_vsREF	AJ818559	1.58832	SGK1
SA3h_vsREF	AJ817193	1.58227
SA3h_vsREF	AM033103	1.57091
SA3h_vsREF	BF599703	1.56721	JUN
SA3h_vsREF	AM028934	1.56287	BIRC3
SA3h_vsREF	CO202989	1.52827	UCHL1
SA3h_vsREF	AJ694183	1.52446	UTP18
SA3h_vsREF	CO892090	1.51372	PIM3
SA3h_vsREF	AJ815152	1.51267
SA3h_vsREF	AJ818735	1.50431	RSRC2
SA3h_vsREF	AJ815461	1.50118
SA3h_vsREF	CO874920	1.46937
SA3h_vsREF	AJ676469	1.46785
SA3h_vsREF	AJ821011	1.46693	PRNP
SA3h_vsREF	CO874867	1.46196	CSRP2
SA3h_vsREF	AM033681	1.44163	ADAMTS1
SA3h_vsREF	AJ820664	1.44123
SA3h_vsREF	AJ821113	1.43784	TMEM111
SA3h_vsREF	AM008841	1.43187
SA3h_vsREF	AJ816569	1.43028
SA3h_vsREF	CO895456	1.42692
SA3h_vsREF	AJ817869	1.42395	IKIP
SA3h_vsREF	AW445265	1.42395	R3HDM1
SA3h_vsREF	AJ815949	1.42178	HSPA1A
SA3h_vsREF	AM024598	1.41225	ATRX
SA3h_vsREF	AJ813112	1.40503
SA3h_vsREF	AM012412	1.40269	DPM1
SA3h_vsREF	AJ818006	1.40182	CUL2
SA3h_vsREF	AM005941	1.40065	RIOK3
SA3h_vsREF	AJ816780	1.39997	CDK5RAP2
SA3h_vsREF	CN823741	1.39755	HMG1L1
SA3h_vsREF	CO890699	1.38761	GABARAPL1
SA3h_vsREF	AJ815544	1.38501
SA3h_vsREF	AM038079	1.38185	ARL3
SA3h_vsREF	AJ819603	1.37183	USP53
SA3h_vsREF	AM024101	1.36898	RSF1
SA3h_vsREF	CO202163	1.36472
SA3h_vsREF	AJ690954	1.35538	CDC2
SA3h_vsREF	AJ816629	1.3551	MTCH2
SA3h_vsREF	AM012266	1.35407
SA3h_vsREF	BE722796	1.34779	EPHA2
SA3h_vsREF	AM006543	1.34397	MRPS36
SA3h_vsREF	AJ813198	1.34341
SA3h_vsREF	CO884134	1.34257
SA3h_vsREF	AJ816963	1.34211
SA3h_vsREF	AM013282	1.3383	TBC1D23
SA3h_vsREF	AM038964	1.33682
SA3h_vsREF	AM034708	1.33626	SERINC1
SA3h_vsREF	AM034816	1.33154	TMEM57
SA3h_vsREF	AM011397	1.3274	TMEM2
SA3h_vsREF	AJ818922	1.32519	MAML2
SA3h_vsREF	AJ819105	1.31805	MAP1A
SA3h_vsREF	AM031858	1.3144	MFSD1
SA3h_vsREF	AJ818324	1.30985	NPEPPS
SA3h_vsREF	AM025759	1.30867
SA3h_vsREF	AJ815659	1.30143	PFDN4
SA3h_vsREF	CO895492	1.29873	RABGEF1
SA3h_vsREF	AJ818451	1.29083	FAM55C
SA3h_vsREF	AJ678275	1.28503	RPL11
SA3h_vsREF	CN824111	1.28334	PGK1
SA3h_vsREF	AJ814011	1.28236
SA3h_vsREF	CO202972	1.28085
SA3h_vsREF	AM036211	1.27996	ABHD5
SA3h_vsREF	CO896373	1.27969	SNX22
SA3h_vsREF	AM011723	1.27668
SA3h_vsREF	AJ818808	1.27659	MTRF1L
SA3h_vsREF	AJ819152	1.27624	NSMCE4A
SA3h_vsREF	AM025857	1.2743	RAB13
SA3h_vsREF	AJ671286	1.27359	TMEM33
SA3h_vsREF	AJ814774	1.26839	HMGB1
SA3h_vsREF	AM021122	1.23928
SA3h_vsREF	AM015777	1.22969	TRIB1
SA3h_vsREF	CD63	1.22366	CD63
SA3h_vsREF	AJ675768	1.2234	BTG3
SA3h_vsREF	AW657529	-1.32611	MMP9
SA3h_vsREF	Bovine Genomic DNA	-1.3649
SA3h_vsREF	CO875609	-1.619
SA3h_vsREF	CO884905	-1.87918	B3GALNT1
SA3h_vsREF	CO886460	-2.04911	NFKB2
SA3h_vsREF	CO877689	-2.07642
SA3h_vsREF	CO883148	-2.09058
SA6h_vsREF	IL-8	4.52181	CXCL8
SA6h_vsREF	AW660024	4.26841	CCL20
SA6h_vsREF	AJ812941	2.94507
SA6h_vsREF	AJ816421	2.80422
SA6h_vsREF	AJ821161	2.71471	CCL2
SA6h_vsREF	AJ813321	2.69746
SA6h_vsREF	Ovine IL-8	2.64139	CXCL8
SA6h_vsREF	AW654243	2.56543	CXCL5
SA6h_vsREF	BF705935	2.47255	CXCL2
SA6h_vsREF	AW481246	2.4628	PLAUR
SA6h_vsREF	AM013900	2.25511	LBP
SA6h_vsREF	CN824048	2.21484	FOS
SA6h_vsREF	BI540594	2.06924	NFKBIA
SA6h_vsREF	AM009178	2.05409	FOS
SA6h_vsREF	AW654110	2.04926	NOS2A
SA6h_vsREF	AJ820426	2.04033	SLCO4A1
SA6h_vsREF	AJ816584	1.97808	C10orf64
SA6h_vsREF	CO887851	1.91667	TBC1D9B
SA6h_vsREF	AJ817193	1.87839
SA6h_vsREF	CO203047	1.80238
SA6h_vsREF	CO872018	1.78906
SA6h_vsREF	AJ818559	1.74569	SGK1
SA6h_vsREF	BE755445	1.73231	CD83
SA6h_vsREF	AJ815176	1.71024	DUSP1
SA6h_vsREF	AJ813151	1.70835	ETS2
SA6h_vsREF	CO884696	1.70244	SAT1
SA6h_vsREF	AJ814805	1.69784	CFB
SA6h_vsREF	AJ820374	1.68775	ARRDC4
SA6h_vsREF	CN824022	1.65084	SGK1
SA6h_vsREF	AJ818843	1.62293	NIN
SA6h_vsREF	AM025748	1.62214	GOLGA2
SA6h_vsREF	BE722796	1.61172	EPHA2
SA6h_vsREF	BE755117	1.61138	FOS
SA6h_vsREF	CO885717	1.59361	CEBPD
SA6h_vsREF	AJ815807	1.59284	PLAUR
SA6h_vsREF	AJ818801	1.58909
SA6h_vsREF	BI775604	1.57932	IER3
SA6h_vsREF	AJ812780	1.57604	SQSTM1
SA6h_vsREF	AM005941	1.57538	RIOK3
SA6h_vsREF	CO202989	1.56092	UCHL1
SA6h_vsREF	AJ821163	1.52689
SA6h_vsREF	CN821704	1.52425
SA6h_vsREF	AM022823	1.51919	RASSF1
SA6h_vsREF	AJ816032	1.51488
SA6h_vsREF	CN822251	1.50974
SA6h_vsREF	AM018525	1.50817	LEPROT
SA6h_vsREF	CO892090	1.49994
SA6h_vsREF	AJ818899	1.49703
SA6h_vsREF	Ovine TLR 4	1.49537	TLR4
SA6h_vsREF	AM033185	1.49092	SLC25A28
SA6h_vsREF	CN823907	1.48957	IER3
SA6h_vsREF	AJ693046	1.48504	IKBKAP
SA6h_vsREF	AM033681	1.48134	ADAMTS2
SA6h_vsREF	bVEGF	1.4707	VEGFB
SA6h_vsREF	BF599703	1.46591	JUN
SA6h_vsREF	CO895456	1.46165
SA6h_vsREF	AJ817908	1.45811	RNASEN
SA6h_vsREF	AJ813994	1.44173	IL1RAP
SA6h_vsREF	AJ692372	1.43565	ROBO1
SA6h_vsREF	AJ817596	1.43157
SA6h_vsREF	AJ814806	1.42514
SA6h_vsREF	AJ816944	1.42504	TESK1
SA6h_vsREF	AJ821000	1.42021	RASA2
SA6h_vsREF	CO202203	1.41647	ATP6AP2
SA6h_vsREF	AM011155	1.41343	NP
SA6h_vsREF	AM039077	1.40805	RPL27A
SA6h_vsREF	AM012266	1.40007
SA6h_vsREF	AJ696615	1.39252	TGIF1
SA6h_vsREF	AJ821186	1.38838
SA6h_vsREF	AJ815958	1.38655	PPIF
SA6h_vsREF	CO877548	1.38511
SA6h_vsREF	AM033146	1.37697	GLRX2
SA6h_vsREF	AJ816112	1.37621	GFM2
SA6h_vsREF	AJ816825	1.37069
SA6h_vsREF	CN822030	1.37031
SA6h_vsREF	CO879569	1.36415
SA6h_vsREF	CN822427	1.35952
SA6h_vsREF	AJ820252	1.35519	PLA2G12A
SA6h_vsREF	AJ818730	1.35426	QK1
SA6h_vsREF	CN821881	1.34826
SA6h_vsREF	AM027986	1.34611	PPOX
SA6h_vsREF	AJ818164	1.34565
SA6h_vsREF	AJ820986	1.34481
SA6h_vsREF	CO872862	1.34369
SA6h_vsREF	AM037100	1.34267	NUPR1
SA6h_vsREF	AJ815544	1.33997
SA6h_vsREF	AJ818129	1.33136	N-PAC
SA6h_vsREF	AJ820664	1.32887
SA6h_vsREF	AM009490	1.32795
SA6h_vsREF	AJ815949	1.32198	HSPA1A
SA6h_vsREF	AM030011	1.31531	HK2
SA6h_vsREF	CO875435	1.31412
SA6h_vsREF	AM031870	1.31112	CD96
SA6h_vsREF	AJ697555	1.30785
SA6h_vsREF	AM039142	1.30631	TSHZ2
SA6h_vsREF	AM023114	1.30134	CALCOCO2
SA6h_vsREF	CO890699	1.29972	GABARAPL1
SA6h_vsREF	AM019090	1.29702	TCEAL4
SA6h_vsREF	AJ815962	1.28994	SNRNP27
SA6h_vsREF	AJ818871	1.28574
SA6h_vsREF	AM034949	1.27447	SETD8
SA6h_vsREF	CN823365	1.26848	ATP6V1A
SA6h_vsREF	AM025857	1.25911	RAB13
SA6h_vsREF	AM032146	1.25501
SA6h_vsREF	AJ820515	1.23782
SA6h_vsREF	AM011723	1.23722
SA6h_vsREF	CO876899	1.23285
SA6h_vsREF	AM021122	1.20991
SA6h_vsREF	Beta-Actin Control	-1.15853
SA6h_vsREF	AM029081	-1.22205
SA6h_vsREF	AJ693004	-1.22306	CYP11A1
SA6h_vsREF	AM012405	-1.22306
SA6h_vsREF	AM015761	-1.22349	PSMD2
SA6h_vsREF	AM007709	-1.22765	VTI1B
SA6h_vsREF	CO887133	-1.23988	NDUFA8
SA6h_vsREF	AJ819045	-1.24263	SMAD2
SA6h_vsREF	AM019059	-1.24781	CFL2
SA6h_vsREF	CO878271	-1.25388	POR
SA6h_vsREF	AJ816595	-1.2578	CYB5R4
SA6h_vsREF	AM033497	-1.25788	RAB3
SA6h_vsREF	AJ820052	-1.25841	EIF4E3
SA6h_vsREF	CO893299	-1.2647
SA6h_vsREF	CO202899	-1.26541	PPP2R1A
SA6h_vsREF	CN823216	-1.26813
SA6h_vsREF	CO871930	-1.27006	HNRNPL
SA6h_vsREF	AJ818681	-1.27147	ANKRD13A
SA6h_vsREF	CO892521	-1.27209	LIPT1
SA6h_vsREF	AM028080	-1.27341	SART3
SA6h_vsREF	AM028562	-1.27394	AURKB
SA6h_vsREF	CO892179	-1.27447	TMEM180
SA6h_vsREF	CO892955	-1.27447	VAPB
SA6h_vsREF	CO872558	-1.27456
SA6h_vsREF	CO879526	-1.27509	TADA3L
SA6h_vsREF	CO895677	-1.27536	CLPTM1L
SA6h_vsREF	CO895922	-1.27801
SA6h_vsREF	AJ817975	-1.27961	UMPS
SA6h_vsREF	CO875391	-1.28014
SA6h_vsREF	AJ820810	-1.28032	SLC7A5/SLC7A5P1
SA6h_vsREF	AM013657	-1.28076	TACSTD1
SA6h_vsREF	CO875115	-1.28334
SA6h_vsREF	BI898961	-1.28512	TRADD
SA6h_vsREF	AJ692639	-1.28565	ALDH3A2
SA6h_vsREF	AJ693647	-1.28824
SA6h_vsREF	CO202977	-1.28833
SA6h_vsREF	CO872123	-1.28877	PDDC1
SA6h_vsREF	CO894066	-1.29083	WDSUB1
SA6h_vsREF	CO888510	-1.29388	SPECC1
SA6h_vsREF	CO895945	-1.29639	BAIAP2L1
SA6h_vsREF	AM035853	-1.30008	BCCIP
SA6h_vsREF	AJ820212	-1.30017	GDE1
SA6h_vsREF	CO894656	-1.30116	SENP2
SA6h_vsREF	AJ817787	-1.30143	ZFX/ZFY
SA6h_vsREF	AM007712	-1.3055	NCOA4
SA6h_vsREF	CN824804	-1.30613	SPEF1
SA6h_vsREF	CO887183	-1.30867	YIF1B
SA6h_vsREF	AM031883	-1.30885	WDR12
SA6h_vsREF	AJ816888	-1.3093	SNX13
SA6h_vsREF	AJ692547	-1.31212	DNAJC17
SA6h_vsREF	CO894738	-1.31221	GFER
SA6h_vsREF	CO887684	-1.31358	DPF2
SA6h_vsREF	AJ813193	-1.31686	TNPO3
SA6h_vsREF	AM012637	-1.31731	MEMO1
SA6h_vsREF	AJ814138	-1.31786	PCNA
SA6h_vsREF	CO883704	-1.31923	HDAC1
SA6h_vsREF	AM034441	-1.31951	CYB5R1
SA6h_vsREF	CO894776	-1.31978
SA6h_vsREF	CO887448	-1.32216
SA6h_vsREF	AJ816712	-1.32216
SA6h_vsREF	CO891628	-1.32326	SNAPIN
SA6h_vsREF	AM013568	-1.32381	PHB2
SA6h_vsREF	CO873345	-1.32482	SF3A2
SA6h_vsREF	AM015234	-1.32547
SA6h_vsREF	AJ694231	-1.32629	PIK3R1
SA6h_vsREF	AJ815229	-1.32648
SA6h_vsREF	AM033066	-1.32675	ACTR3
SA6h_vsREF	CO895270	-1.32721	TMEM125
SA6h_vsREF	AJ696845	-1.32731	NUP93
SA6h_vsREF	CO884566	-1.32823
SA6h_vsREF	C0007395D17	-1.3285
SA6h_vsREF	AJ815649	-1.32905	ETFA
SA6h_vsREF	CO883488	-1.3297
SA6h_vsREF	AJ676001	-1.33044	PCBP2
SA6h_vsREF	CN822037	-1.33071
SA6h_vsREF	AM019156	-1.33182	CCDC116
SA6h_vsREF	AM009555	-1.33219	NOP16
SA6h_vsREF	AM023140	-1.33247	OGFOD1
SA6h_vsREF	AJ813539	-1.3345	SHQ1
SA6h_vsREF	AJ673949	-1.33524	ZFR
SA6h_vsREF	AM036066	-1.33663	C1orf63
SA6h_vsREF	AJ814887	-1.337	C11orf82
SA6h_vsREF	AJ815224	-1.33839
SA6h_vsREF	AJ821269	-1.33997	TTC4
SA6h_vsREF	AJ814955	-1.34136	EI24
SA6h_vsREF	CN824633	-1.34294
SA6h_vsREF	AJ815815	-1.34499	P2RX4
SA6h_vsREF	CN822234	-1.34537
SA6h_vsREF	AJ820297	-1.35069	SCCPDH
SA6h_vsREF	AJ817284	-1.35294	LRRC8D
SA6h_vsREF	CO872191	-1.35304
SA6h_vsREF	AM021003	-1.35332	C3
SA6h_vsREF	AJ817951	-1.35501	APOL1/APOL2/APOL4/APOL3
SA6h_vsREF	AM027581	-1.35792	TRIP12
SA6h_vsREF	AM037218	-1.3632
SA6h_vsREF	AM034641	-1.3649	ZC3H7A
SA6h_vsREF	AJ814476	-1.3649	PDHB
SA6h_vsREF	CO893583	-1.36509	WDR23
SA6h_vsREF	CN821814	-1.36613	EGLN3
SA6h_vsREF	CO883992	-1.3667	U2AF1
SA6h_vsREF	AJ813056	-1.36718	DDX42
SA6h_vsREF	AJ817564	-1.3704	KIAA2013
SA6h_vsREF	CO881189	-1.37069	ATP5B
SA6h_vsREF	AM028209	-1.37126	TMEM183A
SA6h_vsREF	AJ691121	-1.3724	CCNA2
SA6h_vsREF	CN823818	-1.37478
SA6h_vsREF	AJ817142	-1.37497	CTNNB1
SA6h_vsREF	CO888092	-1.37716	JTV1
SA6h_vsREF	AM022500	-1.37783	PPP5C
SA6h_vsREF	CN823746	-1.37974	STX12
SA6h_vsREF	CO877435	-1.3806	ISOC2
SA6h_vsREF	CO892548	-1.38147
SA6h_vsREF	AJ814142	-1.38175	TRIM21
SA6h_vsREF	CO879692	-1.38396	BAT1
SA6h_vsREF	CO874330	-1.38396	HMGN2
SA6h_vsREF	CO896598	-1.38559	UTP6
SA6h_vsREF	AM026201	-1.38761	ABCE1
SA6h_vsREF	CO888610	-1.3879	TUBB4
SA6h_vsREF	CN823067	-1.3905
SA6h_vsREF	AM008965	-1.39088	LXN
SA6h_vsREF	CO892001	-1.39532
SA6h_vsREF	AJ815180	-1.39668	ZNF75D
SA6h_vsREF	AJ820717	-1.39726	PNRC2
SA6h_vsREF	AJ688330	-1.39794	RBPMS
SA6h_vsREF	CN824807	-1.39881
SA6h_vsREF	AM005970	-1.39929	CCDC82
SA6h_vsREF	CO884976	-1.40017	C3H1orf77
SA6h_vsREF	AJ692647	-1.40036	ALG10
SA6h_vsREF	CN824173	-1.40172
SA6h_vsREF	AJ821039	-1.40299	RAE1
SA6h_vsREF	CN821783	-1.40299
SA6h_vsREF	AJ819805	-1.40318	C1orf156
SA6h_vsREF	AM014072	-1.40337	TMEM97
SA6h_vsREF	AJ816657	-1.40717	NFE2
SA6h_vsREF	AJ819636	-1.40873	TOE1
SA6h_vsREF	CO883584	-1.40922	FZR1
SA6h_vsREF	CN822357	-1.40922
SA6h_vsREF	AJ696409	-1.4103	MYST4
SA6h_vsREF	AM033514	-1.41186	EMI5
SA6h_vsREF	AJ694819	-1.41265
SA6h_vsREF	AM034972	-1.41372	C15orf38
SA6h_vsREF	AJ816711	-1.41588
SA6h_vsREF	AJ695663	-1.41598	ZNF547
SA6h_vsREF	AJ671838	-1.41676	CLK2
SA6h_vsREF	AJ671853	-1.41686	TRIM22
SA6h_vsREF	AJ813087	-1.42168	EED
SA6h_vsREF	AJ815635	-1.42316	TSPYL1
SA6h_vsREF	CO892797	-1.4284	FBXW8
SA6h_vsREF	CN823780	-1.43217	CCT2
SA6h_vsREF	AM031524	-1.43256	PJA2
SA6h_vsREF	AM018532	-1.43266
SA6h_vsREF	CN822076	-1.43744
SA6h_vsREF	AM039348	-1.44003	ACSM3
SA6h_vsREF	AJ818820	-1.44083
SA6h_vsREF	AJ821078	-1.44233	TCF19
SA6h_vsREF	CO202595	-1.44233
SA6h_vsREF	AJ818850	-1.44323
SA6h_vsREF	AJ814472	-1.44323	PICALM
SA6h_vsREF	AM031484	-1.44764
SA6h_vsREF	AM015529	-1.44904	EIF4G2
SA6h_vsREF	AM015957	-1.45075	CRSP9
SA6h_vsREF	AM025529	-1.45256	WSB1
SA6h_vsREF	CO882338	-1.45538
SA6h_vsREF	AM013994	-1.45609	CYP2E1
SA6h_vsREF	CO882183	-1.4575	SERINC4
SA6h_vsREF	AJ692554	-1.46145	ZNF93
SA6h_vsREF	AJ819848	-1.4653
SA6h_vsREF	AJ813008	-1.46561	VAPA
SA6h_vsREF	AM037096	-1.46968	DKC1
SA6h_vsREF	AJ817839	-1.46998	RDBP
SA6h_vsREF	AJ817657	-1.4708	RRAGA
SA6h_vsREF	BI540444	-1.47294	TP53
SA6h_vsREF	CN823618	-1.48031	TUBB2A
SA6h_vsREF	AJ693143	-1.48103	FAM82B
SA6h_vsREF	AJ818672	-1.4838	FAM114A1
SA6h_vsREF	CO882427	-1.48576	NOL8
SA6h_vsREF	CN822075	-1.49547
SA6h_vsREF	CO878721	-1.4989	IDH3A
SA6h_vsREF	AJ691549	-1.50566	MX1
SA6h_vsREF	CO203061	-1.52014	LAPTM4A
SA6h_vsREF	AM027770	-1.52679	ANO10
SA6h_vsREF	AJ819858	-1.53007
SA6h_vsREF	AJ678279	-1.5322	CSTF2
SA6h_vsREF	AJ818679	-1.53336	RCHY1
SA6h_vsREF	CO872339	-1.54157	U2AF1
SA6h_vsREF	AM027090	-1.54253	ABLIM1
SA6h_vsREF	CO887347	-1.54424	DBNL
SA6h_vsREF	AJ814353	-1.54799
SA6h_vsREF	CO888532	-1.55014	DBNL
SA6h_vsREF	AM004623	-1.56558	MCM6
SA6h_vsREF	AJ818675	-1.57113	RABL3
SA6h_vsREF	AJ817320	-1.58282	LOC533763
SA6h_vsREF	AM039256	-1.58535	SFPQ
SA6h_vsREF	AM015802	-1.59129	MOCOS
SA6h_vsREF	CN824268	-1.60203	CDC20
SA6h_vsREF	AM037010	-1.60837	MCM4
SA6h_vsREF	CN824079	-1.61105	SEPX1
SA6h_vsREF	AM032008	-1.62958	USP9Y
SA6h_vsREF	AM018482	-1.67272	THOC1
SA6h_vsREF	oPer1	-1.70728
SA6h_vsREF	CN823578	-1.7125	SFRS3
SA6h_vsREF	AJ820927	-1.725	MGAT2
SA6h_vsREF	CN823601	-1.74509
SA6h_vsREF	CO883148	-1.75321
SA6h_vsREF	Salmon DNA22	-1.76565
SA6h_vsREF	CO877689	-1.81718
SA6h_vsREF	AM004731	-1.81756	FUS
SA6h_vsREF	CO887194	-1.8542	CDKN2B
SA6h_vsREF	Salmon DNA14	-1.88701
SA6h_vsREF	AJ813311	-2.07916	HMGCS1
SA6h_vsREF	Salmon DNA34	-2.50359
SA6h_vsREF	Salmon DNA29	-2.55443
